# Supplementary material for: Uremic Toxin-Producing Bacteroides Species Prevail in the Gut Microbiota of Taiwanese CKD Patients: An Analysis Using the New Taiwan Microbiome Baseline
Source: Front Cell Infect Microbiol. 2022 Apr 26;12:726256. doi: 10.3389/fcimb.2022.726256 (PMC9086402; doi:10.3389/fcimb.2022.726256)
Supplement: Supplementary file 1 [file DataSheet_1.zip]

Archive with 3 entries (3 files):
- S1_Supplementary_TMB_results.docx
- S2_Supplementary_TMB_CKD.docx
- S3-gut_microbiota_TMB_and_CKD_patients.pdf
